# Supplementary material for: Rapid and Accurate Campylobacter jejuni Detection With CRISPR-Cas12b Based on Newly Identified Campylobacter jejuni-Specific and -Conserved Genomic Signatures
Source: Front Microbiol. 2021 Apr 27;12:649010. doi: 10.3389/fmicb.2021.649010 (PMC8110837; doi:10.3389/fmicb.2021.649010)
Supplement: Supplementary Table 1 — The C. jejuni genomes used for protospacer discovery. [file Table_1.XLSX]

## Sheet: Sheet1
C. jejuni genome	identical with mapA primer set	identical with protospacer T1	used for Neptune analysis	ST type
GCF_003368245	N	N		508
GCF_001764335	N	N		508
GCF_001761685	N	N		508
GCF_001239325	N	N		508
GCF_001237205	N	N		132
GCF_001236325	N	N	Y	508
GCF_001234425	N	N		132
GCF_001234325	N	N	Y	132
GCF_002177885	Y	N		991
GCF_002177805	Y	N		991
GCF_002177685	Y	N	Y	991
GCF_001235625	Y	N	Y	1301
GCF_001234505	Y	N	Y	5717
GCF_900000215	N	Y		61
GCF_003368165	N	Y		5671
GCF_003368125	N	Y		45
GCF_003368105	N	Y	Y	5673
GCF_003368065	N	Y		45
GCF_003368045	N	Y		137
GCF_003095975	N	Y		45
GCF_003095795	N	Y		45
GCF_003060765	N	Y		5843
GCF_002895875	N	Y		51
GCF_002806085	N	Y		51
GCF_002806055	N	Y		51
GCF_002806025	N	Y		51
GCF_002805905	N	Y		45
GCF_002805605	N	Y	Y	8746
GCF_002805385	N	Y		463
GCF_002805365	N	Y		463
GCF_002805265	N	Y		463
GCF_002804895	N	Y		463
GCF_002804795	N	Y		463
GCF_002804595	N	Y	Y	463
GCF_002804495	N	Y		475
GCF_002234455	N	Y		45
GCF_002197935	N	Y	Y	793
GCF_002179335	N	Y	Y	440
GCF_002179265	N	Y		21
GCF_002179195	N	Y		51
GCF_002179155	N	Y		45
GCF_002179075	N	Y		45
GCF_002178815	N	Y		45
GCF_002178775	N	Y		45
GCF_002178665	N	Y		45
GCF_002178575	N	Y		45
GCF_002178435	N	Y		137
GCF_002178285	N	Y	Y	679
GCF_002178225	N	Y		21
GCF_002178085	N	Y		45
GCF_002178035	N	Y		45
GCF_002177965	N	Y		61
GCF_002177775	N	Y		45
GCF_002177455	N	Y		806
GCF_002028305	N	Y		5843
GCF_002024325	N	Y		5843
GCF_001951275	N	Y		45
GCF_001951255	N	Y		45
GCF_001878635	N	Y		1244
GCF_001878095	N	Y		45
GCF_001878065	N	Y		51
GCF_001878035	N	Y		51
GCF_001877725	N	Y		1244
GCF_001877715	N	Y		1244
GCF_001877675	N	Y	Y	1244
GCF_001877305	N	Y	Y	2219
GCF_001856945	N	Y		51
GCF_001765115	N	Y	Y	5671
GCF_001764915	N	Y		45
GCF_001764875	N	Y		45
GCF_001764595	N	Y		61
GCF_001764355	N	Y		8819
GCF_001763965	N	Y	Y	-
GCF_001763855	N	Y	Y	-
GCF_001763675	N	Y	Y	-
GCF_001763615	N	Y		782
GCF_001763595	N	Y	Y	782
GCF_001763335	N	Y	Y	-
GCF_001763275	N	Y		45
GCF_001762995	N	Y	Y	8821
GCF_001762895	N	Y		8819
GCF_001762615	N	Y		448
GCF_001762175	N	Y		45
GCF_001762165	N	Y		45
GCF_001762145	N	Y		45
GCF_001761905	N	Y	Y	8819
GCF_001761705	N	Y	Y	3322
GCF_001516565	N	Y		45
GCF_001516415	N	Y		51
GCF_001498975	N	Y		45
GCF_001432345	N	Y	Y	3579
GCF_001407775	N	Y	Y	443
GCF_001407735	N	Y		47
GCF_001407715	N	Y		61
GCF_001407675	N	Y		45
GCF_001407515	N	Y		47
GCF_001407495	N	Y		45
GCF_001407345	N	Y		51
GCF_001407015	N	Y		47
GCF_001406895	N	Y		51
GCF_001239445	N	Y		51
GCF_001238125	N	Y		45
GCF_001237785	N	Y		45
GCF_001237345	N	Y	Y	5731
GCF_001236945	N	Y		45
GCF_001236865	N	Y		45
GCF_001236785	N	Y		51
GCF_001236445	N	Y		45
GCF_001236085	N	Y		51
GCF_001234965	N	Y	Y	-
GCF_001234865	N	Y		61
GCF_001234665	N	Y		61
GCF_001234565	N	Y		51
GCF_001234085	N	Y		45
GCF_001233765	N	Y		45
GCF_001233405	N	Y		61
GCF_001233065	N	Y		51
GCF_001232705	N	Y		45
GCF_001232585	N	Y		61
GCF_001232485	N	Y		51
GCF_001232265	N	Y		45
GCF_001231705	N	Y		61
GCF_001231625	N	Y		51
GCF_001231505	N	Y	Y	81
GCF_001231105	N	Y		45
GCF_001230725	N	Y		51
GCF_001230405	N	Y		45
GCF_001229985	N	Y	Y	2361
GCF_001229365	N	Y		61
GCF_001228005	N	Y		137
GCF_001226545	N	Y		45
GCF_001226225	N	Y		51
GCF_001226065	N	Y		51
GCF_001226005	N	Y		51
GCF_001225845	N	Y		61
GCF_001225685	N	Y		61
GCF_001224665	N	Y		45
GCF_001224385	N	Y	Y	51
GCF_001224105	N	Y	Y	47
GCF_001223725	N	Y		61
GCF_001223585	N	Y		61
GCF_000934305	N	Y	Y	5843
GCF_000835305	N	Y	Y	806
GCF_000772225	N	Y	Y	3644
GCF_000493495	N	Y	Y	45
GCF_000468915	N	Y		21
GCF_000466105	N	Y		21
GCF_000466075	N	Y		21
GCF_000466065	N	Y		21
GCF_000397125	N	Y	Y	-
GCF_000314265	N	Y		61
GCF_000254755	N	Y	Y	61
GCF_900475265	Y	Y		43
GCF_900446545	Y	Y		267
GCF_900446505	Y	Y		449
GCF_900446455	Y	Y		50
GCF_900446445	Y	Y		45
GCF_900446415	Y	Y	Y	49
GCF_900117385	Y	Y	Y	-
GCF_900036015	Y	Y		403
GCF_003574945	Y	Y		356
GCF_003368225	Y	Y	Y	1972
GCF_003368205	Y	Y	Y	1332
GCF_003368185	Y	Y	Y	3140
GCF_003368145	Y	Y		52
GCF_003368085	Y	Y	Y	230
GCF_003095995	Y	Y		21
GCF_003095915	Y	Y		677
GCF_003095835	Y	Y		50
GCF_003095775	Y	Y		1911
GCF_003095715	Y	Y		45
GCF_003060785	Y	Y		50
GCF_003060745	Y	Y		21
GCF_003060725	Y	Y		53
GCF_003048185	Y	Y		587
GCF_003048165	Y	Y		660
GCF_003048115	Y	Y	Y	985
GCF_003030185	Y	Y		6238
GCF_002914625	Y	Y	Y	-
GCF_002895865	Y	Y		22
GCF_002895835	Y	Y		22
GCF_002834205	Y	Y		353
GCF_002834185	Y	Y		52
GCF_002834105	Y	Y	Y	2282
GCF_002806625	Y	Y	Y	2289
GCF_002806605	Y	Y	Y	2086
GCF_002806575	Y	Y		353
GCF_002806565	Y	Y		50
GCF_002806535	Y	Y		8741
GCF_002806525	Y	Y		353
GCF_002806475	Y	Y		660
GCF_002806465	Y	Y		607
GCF_002806455	Y	Y		353
GCF_002806445	Y	Y	Y	9081
GCF_002806415	Y	Y	Y	9082
GCF_002806405	Y	Y	Y	9083
GCF_002806375	Y	Y		353
GCF_002806365	Y	Y	Y	791
GCF_002806335	Y	Y		403
GCF_002806325	Y	Y	Y	1522
GCF_002806295	Y	Y		475
GCF_002806285	Y	Y		475
GCF_002806265	Y	Y	Y	8742
GCF_002806245	Y	Y		52
GCF_002806225	Y	Y		403
GCF_002806205	Y	Y		52
GCF_002806185	Y	Y		52
GCF_002806165	Y	Y		353
GCF_002806125	Y	Y		353
GCF_002806115	Y	Y		1723
GCF_002806105	Y	Y		353
GCF_002806035	Y	Y		2304
GCF_002805995	Y	Y	Y	2304
GCF_002805985	Y	Y	Y	3852
GCF_002805955	Y	Y		353
GCF_002805945	Y	Y		353
GCF_002805915	Y	Y		475
GCF_002805885	Y	Y		660
GCF_002805865	Y	Y		403
GCF_002805845	Y	Y		8744
GCF_002805815	Y	Y		8744
GCF_002805805	Y	Y	Y	8744
GCF_002805765	Y	Y		1398
GCF_002805755	Y	Y	Y	2042
GCF_002805725	Y	Y		1775
GCF_002805705	Y	Y		1775
GCF_002805665	Y	Y		403
GCF_002805635	Y	Y		475
GCF_002805625	Y	Y	Y	8745
GCF_002805565	Y	Y	Y	469
GCF_002805555	Y	Y		475
GCF_002805545	Y	Y		403
GCF_002805525	Y	Y		403
GCF_002805485	Y	Y		8748
GCF_002805475	Y	Y	Y	8747
GCF_002805465	Y	Y	Y	3997
GCF_002805445	Y	Y		1775
GCF_002805405	Y	Y	Y	1775
GCF_002805395	Y	Y		1398
GCF_002805345	Y	Y		8741
GCF_002805315	Y	Y		21
GCF_002805305	Y	Y		8741
GCF_002805275	Y	Y	Y	6257
GCF_002805235	Y	Y		1359
GCF_002805225	Y	Y		353
GCF_002805195	Y	Y		8741
GCF_002805185	Y	Y		8741
GCF_002805155	Y	Y		353
GCF_002805145	Y	Y	Y	1359
GCF_002805115	Y	Y	Y	1071
GCF_002805105	Y	Y		353
GCF_002805075	Y	Y		8741
GCF_002805065	Y	Y		353
GCF_002805045	Y	Y		8741
GCF_002805025	Y	Y		8741
GCF_002804975	Y	Y		353
GCF_002804955	Y	Y		353
GCF_002804945	Y	Y	Y	8748
GCF_002804885	Y	Y		8741
GCF_002804875	Y	Y	Y	9084
GCF_002804865	Y	Y		354
GCF_002804815	Y	Y		353
GCF_002804805	Y	Y	Y	8751
GCF_002804785	Y	Y		354
GCF_002804745	Y	Y		353
GCF_002804735	Y	Y	Y	332
GCF_002804715	Y	Y		52
GCF_002804705	Y	Y		52
GCF_002804655	Y	Y		1962
GCF_002804645	Y	Y		475
GCF_002804635	Y	Y		353
GCF_002804625	Y	Y		8741
GCF_002804585	Y	Y	Y	8741
GCF_002804555	Y	Y	Y	8749
GCF_002804545	Y	Y		353
GCF_002804525	Y	Y	Y	660
GCF_002804485	Y	Y		353
GCF_002804445	Y	Y		6091
GCF_002804425	Y	Y		353
GCF_002804405	Y	Y		353
GCF_002804375	Y	Y	Y	-
GCF_002804365	Y	Y	Y	1398
GCF_002587225	Y	Y		354
GCF_002587105	Y	Y		883
GCF_002407125	Y	Y		222
GCF_002238375	Y	Y		43
GCF_002224385	Y	Y		604
GCF_002224325	Y	Y		43
GCF_002214785	Y	Y		22
GCF_002209065	Y	Y		583
GCF_002209045	Y	Y		48
GCF_002209025	Y	Y		43
GCF_002209005	Y	Y		403
GCF_002197915	Y	Y	Y	8853
GCF_002197895	Y	Y	Y	683
GCF_002179475	Y	Y		21
GCF_002179455	Y	Y		982
GCF_002179425	Y	Y		460
GCF_002179315	Y	Y	Y	-
GCF_002179245	Y	Y		922
GCF_002179235	Y	Y	Y	2521
GCF_002179125	Y	Y		929
GCF_002179085	Y	Y		538
GCF_002179045	Y	Y		267
GCF_002179015	Y	Y		267
GCF_002178795	Y	Y		21
GCF_002178735	Y	Y		48
GCF_002178675	Y	Y		460
GCF_002178655	Y	Y		460
GCF_002178635	Y	Y		929
GCF_002178545	Y	Y		922
GCF_002178505	Y	Y	Y	1209
GCF_002178495	Y	Y		21
GCF_002178445	Y	Y		262
GCF_002178295	Y	Y		48
GCF_002178265	Y	Y		922
GCF_002178135	Y	Y		45
GCF_002178105	Y	Y		922
GCF_002178075	Y	Y		4186
GCF_002178055	Y	Y		538
GCF_002177985	Y	Y		61
GCF_002177935	Y	Y		8
GCF_002177865	Y	Y		929
GCF_002177835	Y	Y		459
GCF_002177735	Y	Y	Y	-
GCF_002177695	Y	Y		267
GCF_002177655	Y	Y		929
GCF_002177625	Y	Y	Y	538
GCF_002177615	Y	Y		267
GCF_002177595	Y	Y		4186
GCF_002177545	Y	Y		267
GCF_002177535	Y	Y	Y	4186
GCF_002177515	Y	Y		459
GCF_002177475	Y	Y		459
GCF_002177435	Y	Y		459
GCF_002177385	Y	Y		933
GCF_002177315	Y	Y		45
GCF_002177255	Y	Y		21
GCF_002120285	Y	Y		48
GCF_002120165	Y	Y		48
GCF_002120155	Y	Y		48
GCF_002120145	Y	Y	Y	637
GCF_002118115	Y	Y		5731
GCF_002111525	Y	Y		50
GCF_002110905	Y	Y	Y	1948
GCF_002110885	Y	Y		50
GCF_002110835	Y	Y		50
GCF_002110825	Y	Y		50
GCF_002110815	Y	Y		50
GCF_002110805	Y	Y		50
GCF_002110775	Y	Y		50
GCF_002110765	Y	Y		50
GCF_002110715	Y	Y		50
GCF_002110705	Y	Y		50
GCF_002110695	Y	Y		50
GCF_002110685	Y	Y		141
GCF_002110635	Y	Y		883
GCF_002110625	Y	Y		50
GCF_002110615	Y	Y		21
GCF_002110605	Y	Y		50
GCF_002101355	Y	Y		982
GCF_002000335	Y	Y		982
GCF_001951335	Y	Y		21
GCF_001951315	Y	Y		21
GCF_001951295	Y	Y		21
GCF_001951235	Y	Y		861
GCF_001913075	Y	Y		2276
GCF_001913065	Y	Y	Y	2276
GCF_001913015	Y	Y		464
GCF_001913005	Y	Y		354
GCF_001912995	Y	Y	Y	5525
GCF_001912985	Y	Y		257
GCF_001912945	Y	Y		574
GCF_001912925	Y	Y	Y	113
GCF_001912915	Y	Y		3630
GCF_001912845	Y	Y	Y	1962
GCF_001912835	Y	Y	Y	6629
GCF_001879185	Y	Y	Y	8536
GCF_001878625	Y	Y		8
GCF_001878615	Y	Y		8
GCF_001878595	Y	Y		8
GCF_001878575	Y	Y		8
GCF_001878545	Y	Y		8
GCF_001878525	Y	Y		982
GCF_001878485	Y	Y		922
GCF_001878465	Y	Y		922
GCF_001878455	Y	Y		922
GCF_001878435	Y	Y		922
GCF_001878395	Y	Y		922
GCF_001878385	Y	Y		922
GCF_001878375	Y	Y		922
GCF_001878355	Y	Y		22
GCF_001878335	Y	Y		929
GCF_001878295	Y	Y		459
GCF_001878285	Y	Y		22
GCF_001878275	Y	Y		22
GCF_001878255	Y	Y		459
GCF_001878235	Y	Y		8419
GCF_001878205	Y	Y		922
GCF_001878185	Y	Y		922
GCF_001878175	Y	Y		22
GCF_001878155	Y	Y		22
GCF_001878125	Y	Y		459
GCF_001878105	Y	Y		459
GCF_001878025	Y	Y		922
GCF_001878015	Y	Y		922
GCF_001877985	Y	Y		922
GCF_001877975	Y	Y		922
GCF_001877945	Y	Y		922
GCF_001877935	Y	Y		922
GCF_001877905	Y	Y		922
GCF_001877895	Y	Y		922
GCF_001877865	Y	Y		922
GCF_001877855	Y	Y		922
GCF_001877775	Y	Y		922
GCF_001877655	Y	Y		8
GCF_001877625	Y	Y		8
GCF_001877615	Y	Y		8
GCF_001877595	Y	Y		8
GCF_001877575	Y	Y		982
GCF_001877555	Y	Y		982
GCF_001877525	Y	Y		982
GCF_001877515	Y	Y		982
GCF_001877495	Y	Y		982
GCF_001877465	Y	Y		982
GCF_001877445	Y	Y	Y	982
GCF_001877435	Y	Y		459
GCF_001877415	Y	Y		459
GCF_001877395	Y	Y		459
GCF_001877365	Y	Y		8
GCF_001877355	Y	Y		22
GCF_001877335	Y	Y		459
GCF_001877285	Y	Y	Y	-
GCF_001877265	Y	Y	Y	459
GCF_001877255	Y	Y		934
GCF_001877205	Y	Y		922
GCF_001877195	Y	Y	Y	934
GCF_001877185	Y	Y	Y	8419
GCF_001877175	Y	Y		922
GCF_001877115	Y	Y		922
GCF_001877105	Y	Y		922
GCF_001877095	Y	Y	Y	922
GCF_001870565	Y	Y		997
GCF_001870105	Y	Y		1212
GCF_001870085	Y	Y		1212
GCF_001865595	Y	Y		353
GCF_001865435	Y	Y		462
GCF_001865415	Y	Y	Y	607
GCF_001865395	Y	Y	Y	-
GCF_001857115	Y	Y		8
GCF_001857095	Y	Y		8
GCF_001857085	Y	Y		8
GCF_001857065	Y	Y		8
GCF_001857025	Y	Y	Y	8839
GCF_001857015	Y	Y		587
GCF_001856985	Y	Y	Y	2927
GCF_001856925	Y	Y		5
GCF_001856915	Y	Y	Y	8844
GCF_001856905	Y	Y	Y	2921
GCF_001767215	Y	Y		22
GCF_001765395	Y	Y	Y	5666
GCF_001765365	Y	Y		1919
GCF_001765355	Y	Y	Y	919
GCF_001765315	Y	Y	Y	2948
GCF_001765295	Y	Y		5
GCF_001765265	Y	Y		464
GCF_001765255	Y	Y		1919
GCF_001765235	Y	Y		50
GCF_001765215	Y	Y		354
GCF_001765165	Y	Y		1232
GCF_001765075	Y	Y		2140
GCF_001765035	Y	Y		1953
GCF_001765015	Y	Y		5
GCF_001764995	Y	Y		354
GCF_001764975	Y	Y		50
GCF_001764955	Y	Y	Y	6238
GCF_001764925	Y	Y	Y	7262
GCF_001764895	Y	Y		474
GCF_001764845	Y	Y		257
GCF_001764825	Y	Y		474
GCF_001764815	Y	Y		21
GCF_001764795	Y	Y	Y	1517
GCF_001764765	Y	Y		583
GCF_001764735	Y	Y		474
GCF_001764715	Y	Y		53
GCF_001764675	Y	Y		474
GCF_001764665	Y	Y		42
GCF_001764655	Y	Y		50
GCF_001764635	Y	Y	Y	190
GCF_001764535	Y	Y		8
GCF_001764495	Y	Y		460
GCF_001764485	Y	Y		8
GCF_001764475	Y	Y		8
GCF_001764455	Y	Y		8
GCF_001764405	Y	Y	Y	1212
GCF_001764375	Y	Y	Y	-
GCF_001764315	Y	Y	Y	-
GCF_001764295	Y	Y	Y	-
GCF_001764275	Y	Y		48
GCF_001764225	Y	Y		8
GCF_001764215	Y	Y		8
GCF_001764195	Y	Y		8
GCF_001764175	Y	Y		8
GCF_001764155	Y	Y		8
GCF_001764135	Y	Y		5
GCF_001764095	Y	Y		403
GCF_001763915	Y	Y		6674
GCF_001763865	Y	Y	Y	-
GCF_001763755	Y	Y		50
GCF_001763695	Y	Y	Y	6674
GCF_001763625	Y	Y	Y	-
GCF_001763575	Y	Y	Y	929
GCF_001763525	Y	Y		5473
GCF_001763515	Y	Y	Y	6676
GCF_001763495	Y	Y	Y	-
GCF_001763445	Y	Y	Y	4881
GCF_001763435	Y	Y	Y	997
GCF_001763415	Y	Y	Y	8840
GCF_001763385	Y	Y	Y	5679
GCF_001763045	Y	Y	Y	-
GCF_001763035	Y	Y		448
GCF_001763015	Y	Y		448
GCF_001762975	Y	Y		448
GCF_001762945	Y	Y	Y	4467
GCF_001762935	Y	Y		448
GCF_001762915	Y	Y		448
GCF_001762695	Y	Y	Y	6307
GCF_001762675	Y	Y		5473
GCF_001762655	Y	Y	Y	4209
GCF_001762635	Y	Y	Y	8823
GCF_001762595	Y	Y	Y	8822
GCF_001762575	Y	Y		1888
GCF_001762555	Y	Y	Y	1888
GCF_001762305	Y	Y		448
GCF_001762255	Y	Y		403
GCF_001762125	Y	Y		2109
GCF_001761885	Y	Y	Y	-
GCF_001761865	Y	Y		448
GCF_001761805	Y	Y		448
GCF_001761785	Y	Y		42
GCF_001761765	Y	Y	Y	-
GCF_001761745	Y	Y	Y	-
GCF_001761725	Y	Y	Y	5473
GCF_001761665	Y	Y	Y	-
GCF_001761645	Y	Y		448
GCF_001761585	Y	Y		448
GCF_001721985	Y	Y		1911
GCF_001721965	Y	Y		460
GCF_001721945	Y	Y	Y	8789
GCF_001717625	Y	Y	Y	1839
GCF_001686905	Y	Y		22
GCF_001587035	Y	Y		50
GCF_001587015	Y	Y		50
GCF_001579555	Y	Y	Y	-
GCF_001563565	Y	Y	Y	1471
GCF_001547675	Y	Y		2274
GCF_001547625	Y	Y	Y	653
GCF_001547615	Y	Y	Y	2328
GCF_001547605	Y	Y	Y	1232
GCF_001547595	Y	Y	Y	3930
GCF_001516515	Y	Y		5233
GCF_001516505	Y	Y		22
GCF_001516495	Y	Y		22
GCF_001516485	Y	Y		22
GCF_001516435	Y	Y	Y	2049
GCF_001516425	Y	Y		22
GCF_001516405	Y	Y	Y	5233
GCF_001507265	Y	Y		794
GCF_001507245	Y	Y		677
GCF_001507225	Y	Y		677
GCF_001507205	Y	Y		794
GCF_001507185	Y	Y		677
GCF_001507165	Y	Y		677
GCF_001507145	Y	Y		677
GCF_001507125	Y	Y		677
GCF_001507105	Y	Y		794
GCF_001507085	Y	Y		677
GCF_001507065	Y	Y		677
GCF_001507045	Y	Y		677
GCF_001507025	Y	Y		677
GCF_001507005	Y	Y		677
GCF_001506985	Y	Y		677
GCF_001506965	Y	Y		677
GCF_001506945	Y	Y		677
GCF_001506925	Y	Y		794
GCF_001506905	Y	Y		677
GCF_001506885	Y	Y		677
GCF_001506865	Y	Y		794
GCF_001506845	Y	Y		677
GCF_001506825	Y	Y		677
GCF_001506805	Y	Y		677
GCF_001506785	Y	Y		794
GCF_001506765	Y	Y		794
GCF_001506745	Y	Y		677
GCF_001506725	Y	Y		677
GCF_001506705	Y	Y		677
GCF_001506685	Y	Y		677
GCF_001506665	Y	Y		677
GCF_001506645	Y	Y		794
GCF_001506625	Y	Y		677
GCF_001506605	Y	Y		794
GCF_001506585	Y	Y		794
GCF_001506565	Y	Y		677
GCF_001506545	Y	Y		677
GCF_001506525	Y	Y		677
GCF_001506505	Y	Y		677
GCF_001506485	Y	Y		677
GCF_001506465	Y	Y		677
GCF_001506445	Y	Y		677
GCF_001506425	Y	Y		677
GCF_001506405	Y	Y		794
GCF_001506385	Y	Y		677
GCF_001506365	Y	Y		677
GCF_001506345	Y	Y		677
GCF_001506305	Y	Y		677
GCF_001506285	Y	Y		677
GCF_001506265	Y	Y	Y	794
GCF_001506245	Y	Y		677
GCF_001506225	Y	Y		677
GCF_001506205	Y	Y		677
GCF_001506185	Y	Y		677
GCF_001496075	Y	Y		257
GCF_001494515	Y	Y		257
GCF_001494015	Y	Y		262
GCF_001491455	Y	Y		574
GCF_001490635	Y	Y		677
GCF_001489095	Y	Y		262
GCF_001488115	Y	Y		48
GCF_001457695	Y	Y		403
GCF_001442335	Y	Y	Y	8813
GCF_001442295	Y	Y		48
GCF_001442255	Y	Y	Y	462
GCF_001442025	Y	Y		353
GCF_001441735	Y	Y	Y	8177
GCF_001420455	Y	Y	Y	-
GCF_001420435	Y	Y	Y	1953
GCF_001419645	Y	Y		2109
GCF_001419635	Y	Y		2109
GCF_001419505	Y	Y		22
GCF_001419475	Y	Y		2109
GCF_001419245	Y	Y	Y	6091
GCF_001419195	Y	Y		2109
GCF_001419165	Y	Y		2109
GCF_001419105	Y	Y		50
GCF_001419085	Y	Y		48
GCF_001419025	Y	Y	Y	8812
GCF_001418985	Y	Y	Y	-
GCF_001418925	Y	Y	Y	2109
GCF_001418835	Y	Y	Y	2140
GCF_001417285	Y	Y	Y	2934
GCF_001417165	Y	Y		222
GCF_001416835	Y	Y	Y	7729
GCF_001412295	Y	Y		137
GCF_001408235	Y	Y		50
GCF_001408215	Y	Y		45
GCF_001408175	Y	Y		52
GCF_001408155	Y	Y	Y	367
GCF_001408135	Y	Y		429
GCF_001408115	Y	Y	Y	2364
GCF_001408095	Y	Y		441
GCF_001408075	Y	Y	Y	-
GCF_001408015	Y	Y		19
GCF_001407995	Y	Y		42
GCF_001407975	Y	Y		45
GCF_001407955	Y	Y		883
GCF_001407935	Y	Y		48
GCF_001407915	Y	Y		583
GCF_001407895	Y	Y	Y	2123
GCF_001407855	Y	Y		262
GCF_001407795	Y	Y		356
GCF_001407755	Y	Y		572
GCF_001407695	Y	Y	Y	2180
GCF_001407655	Y	Y		48
GCF_001407595	Y	Y		122
GCF_001407575	Y	Y		42
GCF_001407555	Y	Y		122
GCF_001407535	Y	Y		441
GCF_001407475	Y	Y	Y	1707
GCF_001407455	Y	Y		464
GCF_001407415	Y	Y		572
GCF_001407315	Y	Y		50
GCF_001407195	Y	Y		122
GCF_001407135	Y	Y		48
GCF_001407095	Y	Y		464
GCF_001407075	Y	Y		356
GCF_001406955	Y	Y		22
GCF_001314285	Y	Y		50
GCF_001299595	Y	Y		362
GCF_001299565	Y	Y		362
GCF_001292185	Y	Y	Y	814
GCF_001239685	Y	Y		986
GCF_001239645	Y	Y	Y	5730
GCF_001239485	Y	Y	Y	3534
GCF_001239365	Y	Y		572
GCF_001239345	Y	Y		122
GCF_001239305	Y	Y		50
GCF_001239265	Y	Y		573
GCF_001239205	Y	Y		464
GCF_001239105	Y	Y		572
GCF_001239045	Y	Y	Y	449
GCF_001239025	Y	Y	Y	5727
GCF_001238985	Y	Y		573
GCF_001238965	Y	Y		5
GCF_001238945	Y	Y	Y	933
GCF_001238885	Y	Y		21
GCF_001238825	Y	Y		267
GCF_001238805	Y	Y		42
GCF_001238785	Y	Y		573
GCF_001238765	Y	Y	Y	3102
GCF_001238565	Y	Y		2030
GCF_001238245	Y	Y		21
GCF_001238185	Y	Y		21
GCF_001238165	Y	Y		883
GCF_001238105	Y	Y		2274
GCF_001238065	Y	Y		50
GCF_001237965	Y	Y		572
GCF_001237885	Y	Y		403
GCF_001237865	Y	Y		50
GCF_001237745	Y	Y		354
GCF_001237645	Y	Y		658
GCF_001237605	Y	Y		257
GCF_001237585	Y	Y		52
GCF_001237565	Y	Y		21
GCF_001237545	Y	Y		574
GCF_001237465	Y	Y		5
GCF_001237385	Y	Y		572
GCF_001237265	Y	Y		50
GCF_001237145	Y	Y		48
GCF_001237125	Y	Y		5136
GCF_001237085	Y	Y	Y	262
GCF_001237005	Y	Y		574
GCF_001236905	Y	Y		50
GCF_001236845	Y	Y		48
GCF_001236805	Y	Y		267
GCF_001236765	Y	Y		48
GCF_001236725	Y	Y	Y	2401
GCF_001236705	Y	Y	Y	52
GCF_001236665	Y	Y		354
GCF_001236645	Y	Y		464
GCF_001236605	Y	Y		574
GCF_001236545	Y	Y		21
GCF_001236525	Y	Y		573
GCF_001236385	Y	Y		53
GCF_001236345	Y	Y		50
GCF_001236305	Y	Y		354
GCF_001236225	Y	Y		50
GCF_001236205	Y	Y	Y	1911
GCF_001236165	Y	Y		50
GCF_001236125	Y	Y	Y	5756
GCF_001236105	Y	Y		21
GCF_001235985	Y	Y		19
GCF_001235965	Y	Y		21
GCF_001235925	Y	Y		2030
GCF_001235825	Y	Y		257
GCF_001235765	Y	Y	Y	5728
GCF_001235585	Y	Y		48
GCF_001235565	Y	Y		267
GCF_001235365	Y	Y	Y	587
GCF_001235245	Y	Y		572
GCF_001235165	Y	Y		464
GCF_001235145	Y	Y		356
GCF_001235125	Y	Y	Y	141
GCF_001235065	Y	Y		2030
GCF_001235045	Y	Y	Y	4811
GCF_001235005	Y	Y		21
GCF_001234945	Y	Y		5136
GCF_001234885	Y	Y		257
GCF_001234825	Y	Y	Y	220
GCF_001234745	Y	Y	Y	2844
GCF_001234685	Y	Y		429
GCF_001234605	Y	Y		2030
GCF_001234305	Y	Y		2274
GCF_001234285	Y	Y		50
GCF_001234225	Y	Y		21
GCF_001234165	Y	Y		257
GCF_001234145	Y	Y		50
GCF_001234065	Y	Y		464
GCF_001233985	Y	Y	Y	2314
GCF_001233965	Y	Y		21
GCF_001233905	Y	Y		583
GCF_001233805	Y	Y	Y	5758
GCF_001233745	Y	Y		21
GCF_001233685	Y	Y		50
GCF_001233665	Y	Y		257
GCF_001233645	Y	Y		42
GCF_001233625	Y	Y		22
GCF_001233585	Y	Y	Y	583
GCF_001233545	Y	Y	Y	5597
GCF_001233465	Y	Y		50
GCF_001233325	Y	Y		354
GCF_001233305	Y	Y	Y	523
GCF_001233285	Y	Y	Y	844
GCF_001233245	Y	Y		257
GCF_001233225	Y	Y	Y	5738
GCF_001233185	Y	Y		257
GCF_001233105	Y	Y		137
GCF_001233085	Y	Y		2135
GCF_001233025	Y	Y		19
GCF_001233005	Y	Y	Y	2258
GCF_001232965	Y	Y		21
GCF_001232945	Y	Y		257
GCF_001232925	Y	Y		48
GCF_001232905	Y	Y		50
GCF_001232885	Y	Y		50
GCF_001232825	Y	Y		21
GCF_001232745	Y	Y		50
GCF_001232725	Y	Y		267
GCF_001232665	Y	Y		464
GCF_001232565	Y	Y	Y	3769
GCF_001232545	Y	Y		353
GCF_001232465	Y	Y		464
GCF_001232425	Y	Y		42
GCF_001232405	Y	Y		257
GCF_001232365	Y	Y		904
GCF_001232325	Y	Y		572
GCF_001232205	Y	Y		48
GCF_001232165	Y	Y		22
GCF_001232145	Y	Y		354
GCF_001232125	Y	Y		354
GCF_001231985	Y	Y		50
GCF_001231905	Y	Y		5018
GCF_001231845	Y	Y		5
GCF_001231785	Y	Y		48
GCF_001231765	Y	Y	Y	5732
GCF_001231745	Y	Y		273
GCF_001231685	Y	Y		257
GCF_001231605	Y	Y		572
GCF_001231585	Y	Y		257
GCF_001231425	Y	Y		21
GCF_001231405	Y	Y	Y	573
GCF_001231385	Y	Y		48
GCF_001231345	Y	Y		19
GCF_001231245	Y	Y		5
GCF_001231205	Y	Y	Y	5739
GCF_001231185	Y	Y		1709
GCF_001231165	Y	Y	Y	5136
GCF_001231085	Y	Y		572
GCF_001231045	Y	Y	Y	882
GCF_001231005	Y	Y		5
GCF_001230945	Y	Y		48
GCF_001230905	Y	Y		354
GCF_001230865	Y	Y		21
GCF_001230705	Y	Y		21
GCF_001230685	Y	Y		21
GCF_001230605	Y	Y		42
GCF_001230585	Y	Y		50
GCF_001230565	Y	Y		19
GCF_001230545	Y	Y		50
GCF_001230525	Y	Y		658
GCF_001230365	Y	Y		353
GCF_001230345	Y	Y		904
GCF_001230285	Y	Y		122
GCF_001230245	Y	Y		904
GCF_001230205	Y	Y		19
GCF_001230165	Y	Y		464
GCF_001230125	Y	Y	Y	5018
GCF_001230085	Y	Y		21
GCF_001230045	Y	Y	Y	1073
GCF_001229945	Y	Y	Y	845
GCF_001229825	Y	Y		2274
GCF_001229685	Y	Y		42
GCF_001229665	Y	Y	Y	122
GCF_001229645	Y	Y		50
GCF_001229545	Y	Y		206
GCF_001229505	Y	Y		53
GCF_001229485	Y	Y		257
GCF_001229465	Y	Y		53
GCF_001229445	Y	Y		5
GCF_001229325	Y	Y		21
GCF_001229245	Y	Y		50
GCF_001229225	Y	Y		53
GCF_001229145	Y	Y	Y	1900
GCF_001229085	Y	Y		2274
GCF_001229065	Y	Y		1044
GCF_001229025	Y	Y		21
GCF_001228945	Y	Y		19
GCF_001228865	Y	Y	Y	614
GCF_001228825	Y	Y	Y	990
GCF_001228805	Y	Y		464
GCF_001228745	Y	Y		48
GCF_001228665	Y	Y		21
GCF_001228625	Y	Y	Y	312
GCF_001228605	Y	Y		21
GCF_001228585	Y	Y		22
GCF_001228565	Y	Y		50
GCF_001228545	Y	Y		1044
GCF_001228525	Y	Y		50
GCF_001228485	Y	Y		19
GCF_001228445	Y	Y		1709
GCF_001228425	Y	Y	Y	222
GCF_001228305	Y	Y	Y	2274
GCF_001228245	Y	Y	Y	206
GCF_001228225	Y	Y		2030
GCF_001228165	Y	Y		50
GCF_001228125	Y	Y	Y	5729
GCF_001227845	Y	Y	Y	1947
GCF_001227805	Y	Y		572
GCF_001227785	Y	Y	Y	5726
GCF_001227765	Y	Y		572
GCF_001227665	Y	Y		861
GCF_001227605	Y	Y	Y	353
GCF_001227525	Y	Y		48
GCF_001227485	Y	Y	Y	403
GCF_001227465	Y	Y		574
GCF_001227425	Y	Y	Y	400
GCF_001227405	Y	Y		53
GCF_001227345	Y	Y	Y	475
GCF_001227305	Y	Y		677
GCF_001227285	Y	Y		21
GCF_001227265	Y	Y		5
GCF_001227125	Y	Y		904
GCF_001227065	Y	Y		21
GCF_001226945	Y	Y		574
GCF_001226845	Y	Y	Y	2030
GCF_001226825	Y	Y	Y	3029
GCF_001226745	Y	Y		21
GCF_001226665	Y	Y		19
GCF_001226485	Y	Y	Y	19
GCF_001226425	Y	Y		42
GCF_001226385	Y	Y		273
GCF_001226345	Y	Y		233
GCF_001226245	Y	Y		50
GCF_001226145	Y	Y		22
GCF_001226085	Y	Y		354
GCF_001226045	Y	Y	Y	42
GCF_001226025	Y	Y	Y	986
GCF_001225925	Y	Y		5
GCF_001225885	Y	Y		21
GCF_001225805	Y	Y		257
GCF_001225785	Y	Y		48
GCF_001225745	Y	Y	Y	1040
GCF_001225645	Y	Y		5
GCF_001225565	Y	Y		48
GCF_001225465	Y	Y	Y	356
GCF_001225425	Y	Y	Y	-
GCF_001225405	Y	Y	Y	53
GCF_001225385	Y	Y		5
GCF_001225345	Y	Y		22
GCF_001225325	Y	Y		48
GCF_001225265	Y	Y	Y	1709
GCF_001225205	Y	Y	Y	1044
GCF_001225185	Y	Y	Y	-
GCF_001225165	Y	Y		21
GCF_001225105	Y	Y	Y	273
GCF_001225065	Y	Y	Y	233
GCF_001225045	Y	Y		48
GCF_001225025	Y	Y	Y	441
GCF_001225005	Y	Y	Y	5
GCF_001224985	Y	Y	Y	257
GCF_001224965	Y	Y		50
GCF_001224905	Y	Y		464
GCF_001224865	Y	Y		21
GCF_001224845	Y	Y	Y	5718
GCF_001224805	Y	Y		464
GCF_001224625	Y	Y		464
GCF_001224585	Y	Y	Y	48
GCF_001224485	Y	Y	Y	595
GCF_001224465	Y	Y	Y	2135
GCF_001224405	Y	Y		21
GCF_001224345	Y	Y	Y	572
GCF_001224325	Y	Y		21
GCF_001224265	Y	Y		50
GCF_001224205	Y	Y	Y	904
GCF_001224125	Y	Y		21
GCF_001224025	Y	Y	Y	227
GCF_001224005	Y	Y	Y	861
GCF_001223925	Y	Y		50
GCF_001223885	Y	Y	Y	585
GCF_001223845	Y	Y	Y	658
GCF_001223765	Y	Y		50
GCF_001223745	Y	Y		21
GCF_000948105	Y	Y		2209
GCF_000948095	Y	Y		5524
GCF_000943485	Y	Y		2209
GCF_000943475	Y	Y		2209
GCF_000943445	Y	Y	Y	5524
GCF_000943435	Y	Y	Y	448
GCF_000943385	Y	Y	Y	2209
GCF_000835365	Y	Y		8
GCF_000835345	Y	Y		8
GCF_000835285	Y	Y	Y	2132
GCF_000830865	Y	Y		43
GCF_000830845	Y	Y		43
GCF_000830825	Y	Y		43
GCF_000830805	Y	Y		43
GCF_000830775	Y	Y		43
GCF_000821125	Y	Y		677
GCF_000753295	Y	Y		50
GCF_000753175	Y	Y		50
GCF_000753095	Y	Y	Y	-
GCF_000753015	Y	Y		50
GCF_000752795	Y	Y		50
GCF_000752375	Y	Y		50
GCF_000752275	Y	Y		50
GCF_000737085	Y	Y	Y	8785
GCF_000686445	Y	Y	Y	161
GCF_000686405	Y	Y	Y	3630
GCF_000686385	Y	Y	Y	574
GCF_000686365	Y	Y	Y	918
GCF_000686345	Y	Y	Y	3919
GCF_000686325	Y	Y	Y	464
GCF_000686305	Y	Y	Y	4397
GCF_000686285	Y	Y	Y	460
GCF_000686265	Y	Y	Y	2157
GCF_000686225	Y	Y		1919
GCF_000685605	Y	Y	Y	305
GCF_000633065	Y	Y		43
GCF_000509895	Y	Y		604
GCF_000440015	Y	Y	Y	3652
GCF_000438865	Y	Y		362
GCF_000430385	Y	Y	Y	1460
GCF_000355845	Y	Y		2993
GCF_000355825	Y	Y	Y	2993
GCF_000304375	Y	Y		43
GCF_000302555	Y	Y	Y	50
GCF_000285755	Y	Y		21
GCF_000285735	Y	Y		21
GCF_000285715	Y	Y		21
GCF_000285675	Y	Y		21
GCF_000255055	Y	Y	Y	677
GCF_000242395	Y	Y		474
GCF_000242375	Y	Y	Y	474
GCF_000234545	Y	Y	Y	429
GCF_000234525	Y	Y		354
GCF_000184205	Y	Y		354
GCF_000171795	Y	Y	Y	1919
GCF_000168195	Y	Y	Y	21
GCF_000168175	Y	Y	Y	22
GCF_000168135	Y	Y	Y	362
GCF_000168115	Y	Y	Y	883
GCF_000163975	Y	Y	Y	841
GCF_000148705	Y	Y	Y	137
GCF_000025425	Y	Y	Y	8
GCF_000017905	Y	Y	Y	267
GCF_000015525	Y	Y	Y	604
GCF_000011865	Y	Y	Y	354
GCF_000009085	Y	Y	Y	43
