# Supplementary material for: Rapid and Accurate Campylobacter jejuni Detection With CRISPR-Cas12b Based on Newly Identified Campylobacter jejuni-Specific and -Conserved Genomic Signatures
Source: Front Microbiol. 2021 Apr 27;12:649010. doi: 10.3389/fmicb.2021.649010 (PMC8110837; doi:10.3389/fmicb.2021.649010)
Supplement: Supplementary Table 2 — The C. coli genomes used for protospacer discovery. [file Table_2.XLSX]

## Sheet: 600.Cc
C. coli genomes	Used for Neptune analysis
GCF_000146835	Y
GCF_000167415	Y
GCF_000253615	Y
GCF_000253735	Y
GCF_000253755	Y
GCF_000254115	Y
GCF_000254195	Y
GCF_000254235	Y
GCF_000314345	Y
GCF_000464875	Y
GCF_000465235	Y
GCF_000494775	Y
GCF_000505605	Y
GCF_000531565	Y
GCF_000583755	Y
GCF_000583795	Y
GCF_001223685	Y
GCF_001223945	Y
GCF_001224645	Y
GCF_001225085	Y
GCF_001225145	Y
GCF_001225605	Y
GCF_001226185	Y
GCF_001226885	Y
GCF_001226985	Y
GCF_001229345	Y
GCF_001229385	Y
GCF_001229965	Y
GCF_001230805	Y
GCF_001231465	Y
GCF_001231485	Y
GCF_001231965	Y
GCF_001232025	Y
GCF_001233705	Y
GCF_001234385	Y
GCF_001235345	Y
GCF_001236625	Y
GCF_001236965	Y
GCF_001237025	Y
GCF_001237285	Y
GCF_001237925	Y
GCF_001239285	Y
GCF_001292085	Y
GCF_001292405	Y
GCF_001416745	Y
GCF_001416825	Y
GCF_001417085	Y
GCF_001417185	Y
GCF_001419265	Y
GCF_001419275	Y
GCF_001419395	Y
GCF_001419455	Y
GCF_001441965	Y
GCF_001442095	Y
GCF_001442175	Y
GCF_001442195	Y
GCF_001442265	Y
GCF_001442405	Y
GCF_001442435	Y
GCF_001442455	Y
GCF_001483845	Y
GCF_001487365	Y
GCF_001487425	Y
GCF_001487475	Y
GCF_001487515	Y
GCF_001487555	Y
GCF_001487635	Y
GCF_001487755	Y
GCF_001487875	Y
GCF_001488095	Y
GCF_001488175	Y
GCF_001488215	Y
GCF_001488415	Y
GCF_001488475	Y
GCF_001488775	Y
GCF_001488915	Y
GCF_001489295	Y
GCF_001489415	Y
GCF_001489435	Y
GCF_001489735	Y
GCF_001489915	Y
GCF_001489955	Y
GCF_001490095	Y
GCF_001490375	Y
GCF_001490395	Y
GCF_001490495	Y
GCF_001490555	Y
GCF_001490715	Y
GCF_001490755	Y
GCF_001490795	Y
GCF_001491015	Y
GCF_001491115	Y
GCF_001491215	Y
GCF_001491315	Y
GCF_001491435	Y
GCF_001492535	Y
GCF_001492835	Y
GCF_001492875	Y
GCF_001493015	Y
GCF_001493315	Y
GCF_001493335	Y
GCF_001493555	Y
GCF_001493775	Y
GCF_001493815	Y
GCF_001493975	Y
GCF_001495055	Y
GCF_001495155	Y
GCF_001495315	Y
GCF_001495395	Y
GCF_001495635	Y
GCF_001496575	Y
GCF_001497115	Y
GCF_001497915	Y
GCF_001498195	Y
GCF_001498275	Y
GCF_001498295	Y
GCF_001498615	Y
GCF_001499055	Y
GCF_001499515	Y
GCF_001499535	Y
GCF_001545275	Y
GCF_001545335	Y
GCF_001545345	Y
GCF_001579565	Y
GCF_001717605	Y
GCF_001719575	Y
GCF_001761965	Y
GCF_001761985	Y
GCF_001761995	Y
GCF_001762095	Y
GCF_001762225	Y
GCF_001763285	Y
GCF_001763775	Y
GCF_001763835	Y
GCF_001763995	Y
GCF_001764015	Y
GCF_001764575	Y
GCF_001865475	Y
GCF_001865515	Y
GCF_001865535	Y
GCF_001936355	Y
GCF_002118015	Y
GCF_002178515	Y
GCF_002178855	Y
GCF_002207945	Y
GCF_002207965	Y
GCF_002843985	Y
GCF_003030205	Y
GCF_900446315	Y
GCF_900446325	Y
GCF_000505625
GCF_000954195
GCF_001224065
GCF_001227865
GCF_001228685
GCF_001228705
GCF_001228985
GCF_001230745
GCF_001230785
GCF_001232305
GCF_001232625
GCF_001232685
GCF_001234005
GCF_001234805
GCF_001235265
GCF_001235285
GCF_001235605
GCF_001236025
GCF_001237165
GCF_001237325
GCF_001239065
GCF_001239125
GCF_001239665
GCF_001291765
GCF_001291845
GCF_001291885
GCF_001416755
GCF_001416765
GCF_001416775
GCF_001416855
GCF_001416875
GCF_001416905
GCF_001416935
GCF_001417005
GCF_001417035
GCF_001417065
GCF_001417105
GCF_001417125
GCF_001417145
GCF_001417205
GCF_001417225
GCF_001417255
GCF_001417305
GCF_001417335
GCF_001417365
GCF_001417405
GCF_001417415
GCF_001417445
GCF_001417465
GCF_001417615
GCF_001417635
GCF_001417655
GCF_001419145
GCF_001419225
GCF_001419345
GCF_001419355
GCF_001419385
GCF_001419425
GCF_001419525
GCF_001419545
GCF_001419555
GCF_001441845
GCF_001441915
GCF_001441975
GCF_001442035
GCF_001442345
GCF_001442395
GCF_001487185
GCF_001487225
GCF_001487265
GCF_001487285
GCF_001487325
GCF_001487345
GCF_001487385
GCF_001487405
GCF_001487455
GCF_001487495
GCF_001487575
GCF_001487615
GCF_001487655
GCF_001487675
GCF_001487695
GCF_001487715
GCF_001487735
GCF_001487795
GCF_001487815
GCF_001487835
GCF_001487855
GCF_001487935
GCF_001487955
GCF_001487975
GCF_001487995
GCF_001488035
GCF_001488055
GCF_001488135
GCF_001488155
GCF_001488195
GCF_001488355
GCF_001488455
GCF_001488515
GCF_001488535
GCF_001488555
GCF_001488595
GCF_001488615
GCF_001488635
GCF_001488655
GCF_001488735
GCF_001488755
GCF_001488795
GCF_001488815
GCF_001488835
GCF_001488855
GCF_001488935
GCF_001488955
GCF_001488975
GCF_001489035
GCF_001489115
GCF_001489135
GCF_001489155
GCF_001489175
GCF_001489255
GCF_001489315
GCF_001489335
GCF_001489355
GCF_001489395
GCF_001489455
GCF_001489475
GCF_001489495
GCF_001489515
GCF_001489535
GCF_001489595
GCF_001489615
GCF_001489635
GCF_001489655
GCF_001489675
GCF_001489715
GCF_001489755
GCF_001489855
GCF_001489935
GCF_001490015
GCF_001490155
GCF_001490175
GCF_001490195
GCF_001490215
GCF_001490235
GCF_001490255
GCF_001490295
GCF_001490315
GCF_001490335
GCF_001490415
GCF_001490475
GCF_001490515
GCF_001490575
GCF_001490615
GCF_001490655
GCF_001490675
GCF_001490695
GCF_001490735
GCF_001490775
GCF_001490815
GCF_001490835
GCF_001490895
GCF_001490915
GCF_001490935
GCF_001490955
GCF_001490975
GCF_001491055
GCF_001491095
GCF_001491135
GCF_001491155
GCF_001491175
GCF_001491195
GCF_001491255
GCF_001491295
GCF_001491335
GCF_001491355
GCF_001491395
GCF_001491415
GCF_001491475
GCF_001491495
GCF_001491535
GCF_001491595
GCF_001491635
GCF_001491655
GCF_001491695
GCF_001491715
GCF_001491735
GCF_001491755
GCF_001491775
GCF_001491795
GCF_001491815
GCF_001491835
GCF_001491855
GCF_001491875
GCF_001491895
GCF_001491915
GCF_001491935
GCF_001491955
GCF_001491975
GCF_001491995
GCF_001492035
GCF_001492095
GCF_001492175
GCF_001492195
GCF_001492215
GCF_001492235
GCF_001492255
GCF_001492315
GCF_001492335
GCF_001492395
GCF_001492415
GCF_001492435
GCF_001492455
GCF_001492495
GCF_001492515
GCF_001492575
GCF_001492635
GCF_001492655
GCF_001492695
GCF_001492735
GCF_001492775
GCF_001492795
GCF_001492815
GCF_001492935
GCF_001492975
GCF_001492995
GCF_001493055
GCF_001493075
GCF_001493095
GCF_001493115
GCF_001493135
GCF_001493155
GCF_001493175
GCF_001493215
GCF_001493235
GCF_001493355
GCF_001493395
GCF_001493415
GCF_001493435
GCF_001493455
GCF_001493495
GCF_001493675
GCF_001493695
GCF_001493715
GCF_001493755
GCF_001493795
GCF_001493875
GCF_001493895
GCF_001493935
GCF_001493955
GCF_001493995
GCF_001494075
GCF_001494135
GCF_001494155
GCF_001494175
GCF_001494275
GCF_001494295
GCF_001494315
GCF_001494335
GCF_001494415
GCF_001494435
GCF_001494475
GCF_001494535
GCF_001494555
GCF_001494615
GCF_001494715
GCF_001494735
GCF_001494795
GCF_001494815
GCF_001494835
GCF_001494875
GCF_001494915
GCF_001494935
GCF_001494955
GCF_001494995
GCF_001495015
GCF_001495095
GCF_001495135
GCF_001495215
GCF_001495235
GCF_001495335
GCF_001495375
GCF_001495415
GCF_001495435
GCF_001495475
GCF_001495515
GCF_001495555
GCF_001495575
GCF_001495595
GCF_001495615
GCF_001495655
GCF_001495675
GCF_001495695
GCF_001495735
GCF_001495755
GCF_001495775
GCF_001495795
GCF_001495815
GCF_001495835
GCF_001495855
GCF_001495875
GCF_001495895
GCF_001495975
GCF_001495995
GCF_001496015
GCF_001496035
GCF_001496055
GCF_001496115
GCF_001496135
GCF_001496175
GCF_001496195
GCF_001496215
GCF_001496235
GCF_001496255
GCF_001496275
GCF_001496295
GCF_001496315
GCF_001496355
GCF_001496375
GCF_001496395
GCF_001496475
GCF_001496495
GCF_001496515
GCF_001496615
GCF_001496635
GCF_001496655
GCF_001496675
GCF_001496695
GCF_001496715
GCF_001496735
GCF_001496775
GCF_001496795
GCF_001496815
GCF_001496835
GCF_001496875
GCF_001496895
GCF_001496935
GCF_001497015
GCF_001497035
GCF_001497055
GCF_001497075
GCF_001497135
GCF_001497215
GCF_001497235
GCF_001497275
GCF_001497335
GCF_001497355
GCF_001497375
GCF_001497395
GCF_001497415
GCF_001497435
GCF_001497475
GCF_001497655
GCF_001497675
GCF_001497735
GCF_001497775
GCF_001497795
GCF_001497835
GCF_001497875
GCF_001497955
GCF_001497975
GCF_001498035
GCF_001498055
GCF_001498155
GCF_001498175
GCF_001498215
GCF_001498235
GCF_001498255
GCF_001498335
GCF_001498355
GCF_001498395
GCF_001498415
GCF_001498435
GCF_001498455
GCF_001498495
GCF_001498535
GCF_001498555
GCF_001498635
GCF_001498695
GCF_001498755
GCF_001498775
GCF_001498795
GCF_001498835
GCF_001498855
GCF_001498895
GCF_001498915
GCF_001498935
GCF_001499015
GCF_001499035
GCF_001499075
GCF_001499095
GCF_001499135
GCF_001499175
GCF_001499195
GCF_001499215
GCF_001499235
GCF_001499275
GCF_001499295
GCF_001499355
GCF_001499395
GCF_001499415
GCF_001499435
GCF_001499475
GCF_001499555
GCF_001499575
GCF_001516795
GCF_001516815
GCF_001545285
GCF_001545295
GCF_001545355
GCF_001545365
GCF_001545415
GCF_001545425
GCF_001545435
GCF_001545445
GCF_001579505
GCF_001639125
GCF_001762015
GCF_001762045
GCF_001762065
GCF_001762085
GCF_001762245
GCF_001763365
GCF_001763685
GCF_001763715
GCF_001763785
GCF_001763805
GCF_001763885
GCF_001763935
GCF_001763955
GCF_001764035
GCF_001764045
GCF_001764075
GCF_001764395
GCF_001765195
GCF_001865455
GCF_001865495
GCF_001865555
GCF_001912905
GCF_002000205
GCF_002024185
GCF_002178015
GCF_002178875
GCF_002407145
GCF_003590975
GCF_900446285
GCF_900446295
GCF_900446355
GCF_900460755
GCF_900460815
